# Supplementary material for: Phosphoproteomics Unravel HBV Triggered Rewiring of Host Phosphosignaling Events
Source: Int J Mol Sci. 2022 May 4;23(9):5127. doi: 10.3390/ijms23095127 (PMC9104152; doi:10.3390/ijms23095127)
Supplement: Supplementary file 1 [file ijms-23-05127-s001.zip]

Archive with 2 entries (2 files):
- supplementary Information.pdf
- Supplementary Table S1.xlsx
